# Supplementary material for: Volatile Fingerprinting and Regional Differentiation of Safflower (Carthamus tinctorius L.) Using GC–IMS Combined with OPLS-DA
Source: Foods. 2025 Sep 29;14(19):3381. doi: 10.3390/foods14193381 (PMC12523545; doi:10.3390/foods14193381)
Supplement: Supplementary file 1 [file foods-14-03381-s001.zip]

Archive with 1 entries (1 files):
- foods-3854549-supplementary.pdf
